# Supplementary material for: Resveratrol production from several types of saccharide sources by a recombinant Scheffersomyces stipitis strain
Source: Metab Eng Commun. 2021 Nov 26;13:e00188. doi: 10.1016/j.mec.2021.e00188 (PMC8637140; doi:10.1016/j.mec.2021.e00188)
Supplement: Multimedia component 1 [file mmc1.xlsx]

## Sheet: totall metabolites
Supplementary Table S2 Concentration (nmol/mg DCW) of total 96 metabolites analyzed with CE-TOF-MS.
No.	Metabolite name	Glucose	Glucose	Glucose	Cellobiose	Cellobiose	Cellobiose	Maltose	Maltose	Maltose	Sucrose	Sucrose	Sucrose
1	Pyruvic acid	1.72311	1.35576	1.65725	0.702955	0.708113	0.742318	2.3155	1.96759	3.22776	1.06577	1.03793	0.969788
2	Lactic acid	2.40362	2.54111	2.51609	3.39642	3.58512	3.59739	2.70167	2.36012	3.38939	2.83715	2.76052	2.32958
3	Phosphoric acid	2.99138	3.13917	2.23415	1.78097	1.48837	1.58943	2.76581	2.45878	2.95021	2.74517	2.55939	2.31499
4	3-Hydroxybutyric acid	0.0901333	0.154893	0.0944701	0.0676463	0.0761952	0.070139	0.193876	0.15407	0.125449	0.116174	0.115189	0.107168
5	D-Glyceric acid	0.258578	0.316462	0.356467	0.350301	0.282359	0.30201	0.272672	0.338773	0.256798	0.350961	0.271408	0.304562
6	Fumaric acid	3.75879	4.55463	3.99197	4.04048	4.5196	4.98843	4.0103	3.46934	3.70293	8.92136	6.94144	5.84507
7	Succinic acid	5.11188	6.55876	6.83779	4.68528	4.6152	4.72021	7.30084	6.2009	6.34777	9.52505	8.02405	7.9565
8	Malic acid	6.88615	8.62931	8.57989	9.19161	9.1955	9.35095	10.1484	9.3621	7.27936	13.1395	12.1426	10.5956
9	2-Ketoglutaric acid	0.149913	0.209246	0.24433	0.213347	0.247845	0.255804	0.232265	0.277066	0.155548	0.478112	0.414139	0.33098
10	phosphoenolpyruvic acid (PEP)	0.0129875	0.0141139	0.00748963	0.0331397	0.0315055	0.0248632	0.00795079	0.0182207	0.013946	0.0580516	0.0399241	0.0449614
11	Fructose 1,6-bisphosphate (F1,6BP)	0	0	0	0.0661491	0.0657065	0.0652634	0	0	0	0.015815	0.0219276	0.0175439
12	Glycerol-phosphate	0.275081	0.27676	0.181708	3.75648	3.5708	3.75721	0.0644209	0.0754189	0.0559454	0.229393	0.160646	0.202339
13	Shikimic acid	0.0370549	0.0583206	0.142302	0	0	0	0.0732149	0.101402	0	0	0	0
14	2-Isopropylmalic acid	0.0457334	0.0424686	0.0593268	0.0753891	0.0769142	0.0539635	0.0596611	0.0585235	0.0407186	0.0955541	0.0897607	0.10676
15	2-Phosphoglyceric acid	0.0263967	0.0415456	0.101371	0.0148116	0.014631	0.0109846	0.0521558	0.0722351	0	0.0129205	0.0108716	0.00778978
16	3-Phosphoglyceric acid	0.134711	0.100375	0.121316	0.193952	0.188973	0.205285	0	0	0	0.243733	0.161318	0.175099
17	Citric acid	8.99916	9.60631	9.11292	6.07285	11.3632	11.6285	8.11018	7.82707	6.0564	9.32904	8.4074	7.61346
18	Isocitric acid	0.377045	0.378341	0.529799	0.511035	0.495305	0.552208	0.299021	0.405596	0.197681	0.582658	0.605971	0.493
19	Cytidine 5'-triphosphate (CTP)	0.00649461	0.00711464	0.00789548	0	0	0.00627602	0.00337815	0.00515472	0.00799073	0.00900267	0.00664241	0.00804011
20	Uridine triphosphate (UTP)	0.039245	0.055819	0.0425631	0	0	0.0387941	0.0300755	0.0702344	0.0879797	0.0887122	0.079183	0.0423797
21	Adenosine triphosphate (ATP)	0.204728	0.212179	0.172223	0.107741	0.122515	0.140916	0.197853	0.243663	0.266441	0.280543	0.244652	0.222562
22	Glucose-6-phosphate (G6P)	0.0798843	0.102024	0.270728	0.6709	0.558486	0.652353	0.169589	0.152323	0.101197	0.597474	0.61894	0.488758
23	Fluctose-6-phosphate (G6P)	0.0550114	0.06773	0.160837	0.278794	0.206136	0.24016	0.129364	0.121393	0.0885799	0.259646	0.283127	0.243201
24	Glucose-1-phosphate (G1P)	0.0220714	0.0278594	0.0578558	0.0998894	0.0671793	0.0780987	0.0314717	0.0447441	0.0269884	0.0686405	0.0714777	0.0878213
25	6-Phosphogluconate (6-PGA)	0.0836783	0.0787466	0.0843722	0.0815317	0.0865702	0.097625	0.0351734	0.0239834	0.0528932	0.14221	0.101444	0.119629
26	Sedoheptulose-7-phosphate (S7P)	0.159003	0.179117	0.208703	0.188034	0.16959	0.223799	0.130722	0.107989	0.127532	0.299077	0.245349	0.237343
27	Thymidine monophosphate (dTMP)	0.0060753	0.00631022	0.0037561	0	0.00273437	0	0.00435872	0.00332038	0.00364834	0	0	0
28	Uridine monophosphate (UMP)	0.296105	0.22323	0.234529	0.223419	0.192503	0.00537342	0.186586	0.221715	0.215338	0.163035	0.116836	0.16006
29	Cyclic adenosine monophosphate (cAMP)	0.00933851	0.0095778	0.00567941	0.00512413	0.00571368	0.00838311	0.00782774	0.0074586	0.00409967	0.00667335	0.00717691	0.00669353
30	Nicotinamide adenine dinucleotide (NADH)	0.0931212	0.0962751	0.290694	0.35861	0.40538	0.509012	0.490698	0.250065	0.416938	0.270543	0.260654	0.342669
31	Cyclic guanosine monophosphate (cGMP)	0.0175877	0.0233138	0.0265459	0.0245724	0.0375942	0.0425545	0.0219631	0.0214769	0.0224516	0.0499693	0.0583661	0.0559261
32	Adenosine monophosphate (AMP)	1.02788	1.03045	0.679531	0.795326	0.463384	0.502682	0.80348	0.877891	0.905031	0.515634	0.435737	0.574261
33	Inosine 5'-monophosphate (IMP)	0.00793213	0.0110694	0.00605034	0.0933591	0.0708774	0.0976294	0.0104482	0.00808357	0.0164894	0.0295603	0.027702	0.0225808
34	Guanosine monophosphate (GMP)	0.139178	0.140603	0.104655	0.111273	0.0859073	0.0904175	0.111257	0.143906	0.136519	0.0579397	0.042793	0.0696753
35	Nicotinamide adenine dinucleotide phosphate (NADPH)	0.00377368	0.00515979	0.0111777	0.0171565	0.0178537	0.0156103	0.0166922	0.0207826	0.0193319	0.00659844	0.00859814	0.0107959
36	CoA	0.0670735	0.0754128	0.0607931	0.0142226	0.0118705	0.0164809	0.0401604	0.0431516	0.0515891	0.0429289	0.0368041	0.0378346
37	Flavin adenine dinucleotide (FAD)	0.0444681	0.0512195	0.0395747	0.0367966	0.0304245	0.0341286	0.0378343	0.0420382	0.0409102	0.0475808	0.0450791	0.0408181
38	Thymidine monophosphate (dTDP)	0.00927129	0.0086959	0.00609019	0.00293165	0.00577778	0.00653965	0.0063674	0.00666578	0.0156757	0.00406154	0.00352705	0.00303916
39	Cytidine diphosphate (CDP)	0.0251687	0.0203418	0.0205305	0.0137052	0.0134461	0.0141059	0.0138377	0.0161017	0.0151077	0.0162769	0.0138645	0.014115
40	Uridine diphosphate (UDP)	0.0881627	0.0912431	0.0968954	0.0620203	0.0613528	0.061808	0.0660609	0.0683489	0.0643696	0.067985	0.053885	0.0622945
41	Acetyl-CoA	0.0545413	0.071685	0.0829817	0.0280121	0.024669	0.0330587	0.0586791	0.0750079	0.0515989	0.0535976	0.0559092	0.0474382
42	Thiamine pyrophosphate	0.137418	0.147749	0.0791519	0.0395887	0.0463844	0.0449879	0.0674568	0.0559996	0.0854	0.0550253	0.0487808	0.0490526
43	Adenosine dihosphate (ADP)	0.5179	0.527304	0.351693	0.270279	0.222697	0.264538	0.328932	0.373073	0.434664	0.35788	0.284854	0.302033
44	guanosine diphosphate (GDP)	0.0410044	0.0355651	0.0333436	0.0154107	0.0142839	0.0183622	0.0231596	0.031701	0.0286362	0.0258861	0.0224838	0.0221644
45	flavin mononucleotide (FMN)	0.0610533	0.0562928	0.0514971	0.0209745	0.0163996	0.0223308	0.0702515	0.0577674	0.0702892	0.0267498	0.0226126	0.0257084
46	ADP-D-ribose	0.0213497	0.0195039	0.0688954	0.0620495	0.0613278	0.0144486	0.0761944	0.122623	0.0671623	0.0123405	0.0136981	0.0219397
47	UDP-D-glucose	0.276545	0.343695	0.234585	0.568644	0.483383	0.495264	0.254879	0.260466	0.219865	0.20275	0.200238	0.186559
48	GDP-D-glucose	0.395609	0.422907	0.360405	0.213146	0.183691	0.205707	0.288387	0.279158	0.293255	0.229449	0.175563	0.186625
49	NAD+	3.64822	3.95068	3.04452	1.50227	1.30585	1.22646	2.92917	2.59355	3.5175	2.17947	2.03054	2.04792
50	NADP+	0.0129763	0.0112102	0.00571863	0.00469792	0.00560066	0	0.0122423	0.0140488	0.0128007	0	0	0
51	L-glycine (L-Gly)	6.97623	8.12957	7.12123	2.62115	2.9152	3.05358	5.46233	4.39691	5.94712	4.01626	3.4426	3.05546
52	Putrescine	0.206946	0.231809	0.177935	0.0667186	0.0770733	0.0747001	0.115734	0.087096	0.154648	0.116173	0.0822537	0.0748971
53	L-Alanine (L-Ala)	26.6599	26.4014	21.7789	28.3487	29.8972	29.5275	23.4177	19.4246	24.3655	30.044	27.7962	27.5141
54	γ-Aminobutyric acid (GABA)	0.0576328	0.0699714	0.0466798	0.0348319	0.0353299	0.0382902	0.128227	0.0940896	0.177337	0.327722	0.258794	0.479453
55	Choline	0.795202	0.731209	0.560169	1.48272	1.69525	1.61338	0.653792	0.504447	0.902229	2.29949	1.74007	1.93091
56	L-Serine (L-Ser)	10.6112	12.9311	13.3578	7.17652	6.79279	6.89848	10.972	8.98059	12.0893	9.44983	7.64323	7.76695
57	Cytosine	0.00259677	0.00265329	0.00087811	0.0614883	0.0555044	0.0519411	0.00092908	0.00341251	0.00100664	0.0318437	0.0423075	0.0379663
58	Creatinine	0.165306	0.203251	0.216784	0.0653354	0.0743401	0.0733528	0.251193	0.187944	0.256241	0.176954	0.0830503	0.159394
59	L-Proline (L-Pro)	0.670301	0.587784	0.539953	1.26938	1.27051	1.32124	1.48955	1.39853	1.11924	2.15859	1.45427	1.56111
60	L-Valine (L-Val)	20.8034	23.0211	22.7965	9.86138	17.3905	14.0099	30.7084	22.402	29.8195	10.2298	13.538	10.9693
61	Betaine (N,N,N-trimethylglycine)	6.67753	7.47377	5.70245	5.7507	5.18201	4.81379	6.18424	5.91826	5.41983	7.64142	6.18194	6.66361
62	L-Homoserine	0.04115	0.0427435	0.0813022	0.076185	0.0801317	0.094038	0.0781266	0.0756975	0.0522498	0.0239094	0.1739	0.196387
63	L-Threonine (L-Thr)	4.74653	5.56371	5.26837	13.2957	12.3271	12.3546	5.42964	4.71926	4.94971	16.313	12.3612	12.2895
64	L-Cysteine (L-Cys)	0.0804454	0.0440662	0.220738	0.00654008	0.0227555	0.0279995	0.0582951	0.0719904	0.0890052	0.0416971	0.039561	0.0667848
65	L-Isoleucine (L-Ile)	4.721	5.38161	4.53103	3.69111	3.11074	3.39846	2.9663	3.31703	2.87298	3.3188	3.11063	3.42049
66	L-Leucine (L-Leu)	5.41271	6.42286	5.67457	8.22324	8.03665	8.18309	5.89848	5.90601	4.88346	7.61378	8.84274	8.13468
67	L-asparagine (L-Asn)	8.23047	9.64987	9.94962	15.8127	14.7832	15.692	9.7604	7.97054	9.96091	16.6933	13.4055	13.8961
68	L-Ornithine	1.56705	1.21814	0.962296	0.816851	0.811921	0.823468	1.14411	1.04957	1.07723	1.53228	1.20761	1.23082
69	L-Aspartic acid (L-Asp)	12.8061	14.1179	19.4101	34.8815	53.3069	51.4469	23.5028	20.8968	13.8615	26.9716	25.4838	22.2553
70	DL-Homocysteine	0.297053	0.302543	0.233858	0.207603	0.18476	0.181444	0.251995	0.221429	0.293426	0.190239	0.186044	0.196438
71	Adenine	0.00711268	0.0079667	0.0105114	0.00784758	0.00976999	0.0104133	0.0572907	0.0968623	0.038785	0.00650655	0.0073613	0.00741039
72	Hypoxanthine	0.326254	0.298313	0.20339	0.614945	0.951688	1.01759	0.485511	0.420201	0.424415	0.406955	0.350992	0.269786
73	Anthranilic acid	0.00741357	0.00895435	0.00660236	0.00776975	0.0065811	0.00591904	0.00852868	0.0102052	0.0108097	0.00859319	0.0105494	0.0144378
74	Tyramine	0.0533607	0.0626931	0.0298488	0.00843818	0.00657223	0.00538302	0.0986691	0.0855238	0.0704542	0.0215263	0.0240556	0.0321953
75	Spermidine	0.206313	0.308102	0.198303	0.216338	0.206811	0.240489	0.233174	0.225358	0.175254	0.280327	0.217768	0.260435
76	L-Glutamine (L-Gln)	35.7195	39.0053	45.434	15.2935	32.6445	26.6219	31.2098	25.054	30.7866	20.2312	22.5248	21.0033
77	L-Lysine (L-Lys)	18.0169	18.4196	16.5624	9.88885	10.0006	10.4191	15.0935	12.2234	11.1498	12.0626	10.369	11.3783
78	L-Glutamic acid (L-Glu)	81.0179	47.0099	49.2197	30.2619	37.0737	38.8584	85.0867	41.3448	91.1382	27.9181	29.5281	26.581
79	L-methionine (L-Met)	0.47388	0.443987	0.342115	1.06061	1.03479	1.00096	0.52566	0.545063	0.540314	1.11573	1.01307	1.06288
80	Guanine	10.555	10.7173	5.82802	7.95329	9.53836	10.1809	9.77196	9.07701	8.47624	15.7552	13.2726	11.2662
81	L-Histidine (L-His)	4.12546	4.82111	5.87905	10.0514	10.4117	10.7674	4.92982	4.45876	3.55989	11.4172	9.75136	10.0801
82	L-Phenylalanine (L-Phe)	3.50282	3.96473	3.31691	3.9914	3.70105	3.75351	3.12934	2.62013	2.87273	4.36832	4.36891	4.48987
83	L-arginine (L-Arg)	14.7618	14.8292	10.4164	6.86238	6.9467	7.26953	16.9461	14.0462	12.3048	9.11945	7.74788	7.77579
84	L-Citrulline	0.179575	0.18272	0.131038	0.211009	0.200292	0.223073	0.135717	0.13223	0.122594	0.290427	0.229519	0.237854
85	L-Tyrosine (L-Tyr)	2.02245	2.16819	2.49806	4.62038	4.60583	4.71222	2.1342	2.24351	1.62238	6.36435	5.68566	5.84933
86	Spermine	0.117802	0.190249	0.155267	0.14788	0.183396	0.169908	0.168277	0.179596	0.102277	0.255208	0.220382	0.205466
87	L-Tryptophan (L-Trp)	0.652977	0.689385	0.558868	0.825266	0.788174	0.801109	0.614011	0.602495	0.569798	0.735552	0.77627	0.799914
88	Cytidine	0.010153	0.00857225	0.00778819	0.334422	0.299995	0.30592	0.00836694	0.00745182	0.0100336	0.199234	0.255111	0.186757
89	Uridine	0.852043	0.860613	1.04006	0.983179	1.02139	1.02501	0.617229	0.456862	0.333543	0.690771	0.562605	0.655272
90	γ-L-Glutamylcysteine	0.0254973	0.0437205	0.0214388	0.0342683	0.0103462	0.0360781	0.0188556	0.0352753	0.03945	0.0310725	0.0337556	0.0319291
91	Adenosine	0.00400211	0.00999363	0.00440254	0.00783645	0.00900311	0.00875895	0.0114159	0.0080706	0.0173586	0.0100111	0.0116891	0.00750377
92	Guanosine	0.0787339	0.0885586	0.0888375	0.27789	0.296142	0.297179	0.0900872	0.107507	0.0724722	0.133458	0.138681	0.106298
93	Oxidized Glutathione	1.15912	1.88429	1.16479	1.59342	1.22824	0.826912	0.953522	0.962646	0.680989	1.12714	0.795433	0.867956
94	Reduced Glutathione	1.75008	2.84497	1.75864	2.4058	1.85445	1.2485	1.43966	1.45344	1.02818	1.7018	1.20097	1.31047
95	S-Adenosyl-L-homocysteine	0.010619	0.00669642	0.00638692	0.00949227	0.00129662	0.00442656	0.0675731	0.0698121	0.107057	0	0	0
96	Cadaverine	0.00228175	0.00182551	0.00228472	0	0	0	0.00338546	0.00246913	0.00100291	0.00371212	0.00128908	0.00252031
