# Supplementary material for: Resveratrol production from several types of saccharide sources by a recombinant Scheffersomyces stipitis strain
Source: Metab Eng Commun. 2021 Nov 26;13:e00188. doi: 10.1016/j.mec.2021.e00188 (PMC8637140; doi:10.1016/j.mec.2021.e00188)
Supplement: Multimedia component 2 [file mmc2.xlsx]

## Sheet: Sheet1
Supplementary Table S3 Factor loadings of total 96 metabolites corresponding to principal component 1 (PC1) and 2 (PC2)
No.	Metabolite name	PC1	PC2
1	Pyruvic acid	-0.13092	-0.0042336
2	Lactic acid	0.077876	0.1436
3	Phosphoric acid	-0.10849	-0.14167
4	3-Hydroxybutyric acid	-0.091286	-0.090736
5	D-Glyceric acid	0.029893	-0.031982
6	Fumaric acid	0.086306	-0.18207
7	Succinic acid	-0.018152	-0.20764
8	Malic acid	0.087625	-0.14064
9	2-Ketoglutaric acid	0.084831	-0.15405
10	phosphoenolpyruvic acid (PEP)	0.11991	-0.092307
11	Fructose 1,6-bisphosphate (F1,6BP)	0.14188	0.048169
12	Glycerol-phosphate	0.10437	0.11146
13	Shikimic acid	-0.11131	0.014665
14	2-Isopropylmalic acid	0.10837	-0.10258
15	2-Phosphoglyceric acid	-0.050282	0.0058293
16	3-Phosphoglyceric acid	0.10206	-0.06212
17	Citric acid	0.033783	-0.0079625
18	Isocitric acid	0.10346	-0.071071
19	Cytidine 5'-triphosphate (CTP)	-0.064937	-0.16399
20	Uridine triphosphate (UTP)	-0.065847	-0.16133
21	Adenosine triphosphate (ATP)	-0.068301	-0.17561
22	Glucose-6-phosphate (G6P)	0.13994	-0.016967
23	Fluctose-6-phosphate (G6P)	0.13045	-0.025508
24	Glucose-1-phosphate (G1P)	0.13065	-0.011138
25	6-Phosphogluconate (6-PGA)	0.084616	-0.10637
26	Sedoheptulose-7-phosphate (S7P)	0.093235	-0.1416
27	Thymidine monophosphate (dTMP)	-0.12599	0.072404
28	Uridine monophosphate (UMP)	-0.069512	-0.031604
29	Cyclic adenosine monophosphate (cAMP)	-0.025353	-0.081267
30	Nicotinamide adenine dinucleotide (NADH)	0.071176	0.093073
31	Cyclic guanosine monophosphate (cGMP)	0.1138	-0.12035
32	Adenosine monophosphate (AMP)	-0.12085	0.045689
33	Inosine 5'-monophosphate (IMP)	0.13107	0.069946
34	Guanosine monophosphate (GMP)	-0.10328	0.13418
35	Nicotinamide adenine dinucleotide phosphate (NADPH)	0.033383	0.1557
36	CoA	-0.12006	-0.13405
37	Flavin adenine dinucleotide (FAD)	-0.067958	-0.18923
38	Thymidine monophosphate (dTDP)	-0.10767	0.078424
39	Cytidine diphosphate (CDP)	-0.098455	-0.050202
40	Uridine diphosphate (UDP)	-0.10086	-0.016156
41	Acetyl-CoA	-0.11056	-0.12116
42	Thiamine pyrophosphate	-0.12231	-0.038297
43	Adenosine dihosphate (ADP)	-0.12433	-0.076359
44	guanosine diphosphate (GDP)	-0.1255	-0.09653
45	flavin mononucleotide (FMN)	-0.1431	-0.0018368
46	ADP-D-ribose	-0.053814	0.16041
47	UDP-D-glucose	0.055024	0.1771
48	GDP-D-glucose	-0.13169	0.0026561
49	NAD+	-0.13671	-0.072548
50	NADP+	-0.11534	0.12073
51	L-glycine (L-Gly)	-0.13504	-0.035019
52	Putrescine	-0.12022	-0.047243
53	L-Alanine (L-Ala)	0.10608	-0.036937
54	γ-Aminobutyric acid (GABA)	0.0022075	-0.19089
55	Choline	0.12862	-0.06989
56	L-Serine (L-Ser)	-0.094197	-0.10072
57	Cytosine	0.14005	-0.021938
58	Creatinine	-0.1232	-0.073009
59	L-Proline (L-Pro)	0.088051	-0.048426
60	L-Valine (L-Val)	-0.12317	0.08129
61	Betaine (N,N,N-trimethylglycine)	-0.038588	-0.19553
62	L-Homoserine	0.05552	0.015428
63	L-Threonine (L-Thr)	0.14082	-0.053154
64	L-Cysteine (L-Cys)	-0.10134	-0.070489
65	L-Isoleucine (L-Ile)	-0.057883	-0.035617
66	L-Leucine (L-Leu)	0.13727	-0.045519
67	L-asparagine (L-Asn)	0.13764	-0.022815
68	L-Ornithine	-0.05877	-0.19269
69	L-Aspartic acid (L-Asp)	0.1257	0.089164
70	DL-Homocysteine	-0.13223	0.01729
71	Adenine	-0.072993	0.086447
72	Hypoxanthine	0.082275	0.1487
73	Anthranilic acid	-0.018028	-0.1306
74	Tyramine	-0.12706	-0.073122
75	Spermidine	0.024568	-0.14167
76	L-Glutamine (L-Gln)	-0.097137	0.042748
77	L-Lysine (L-Lys)	-0.11593	-0.053307
78	L-Glutamic acid (L-Glu)	-0.11665	0.086805
79	L-methionine (L-Met)	0.13661	-0.031997
80	Guanine	0.049378	-0.16603
81	L-Histidine (L-His)	0.14124	-0.042651
82	L-Phenylalanine (L-Phe)	0.097443	-0.13127
83	L-arginine (L-Arg)	-0.13631	-0.01678
84	L-Citrulline	0.11421	-0.11722
85	L-Tyrosine (L-Tyr)	0.13664	-0.082103
86	Spermine	0.076772	-0.14576
87	L-Tryptophan (L-Trp)	0.13034	-0.02514
88	Cytidine	0.14431	-0.015766
89	Uridine	0.054877	0.051067
90	γ-L-Glutamylcysteine	-0.022893	-0.094506
91	Adenosine	0.019277	-0.0060386
92	Guanosine	0.12666	0.10182
93	Oxidized Glutathione	-0.0058082	0.017275
94	Reduced Glutathione	-0.0058082	0.017275
95	S-Adenosyl-L-homocysteine	-0.10085	0.14762
96	Cadaverine	-0.089117	-0.16866
